# Supplementary material for: Integrated Physiological, Transcriptomic, and Metabolomic Analyses of the Response of Peach to Nitrogen Levels during Different Growth Stages
Source: Int J Mol Sci. 2022 Sep 17;23(18):10876. doi: 10.3390/ijms231810876 (PMC9505813; doi:10.3390/ijms231810876)
Supplement: Supplementary file 1 [file ijms-23-10876-s001.zip]

Archive with 1 entries (1 files):
- ijms-1872781-supplementary.pdf
